# Supplementary material for: Challenges in the construction of knowledge bases for human microbiome-disease associations
Source: Microbiome. 2019 Sep 5;7:129. doi: 10.1186/s40168-019-0742-2 (PMC6728997; doi:10.1186/s40168-019-0742-2)
Supplement: Supplementary file 1 — Supplementary tables. (XLSX 39 kb) [file 40168_2019_742_MOESM1_ESM.xlsx]

## Sheet: Table 2
Organism	Type 1 Diabetes			Shared		Type 2 Diabetes
	Elevated	Reduced	Conflicting	Elevated	Reduced	Conflicting	Elevated	Reduced
Acidaminococcus		3
Bacteroides	4
Bacteroides fragilis	1	1	x
Bacteroides ovatus	2
Bacteroides thetaiotaomicron	1	1	x
Bacteroides vulgatus	3	1	x
Bifidobacterium	1	2	x
Blautia	3
Blautia coccoides		1			X			2
Dialister		2
Eubacterium rectale		1			X			1
Faecalibacterium prausnitzii		1			X			2
Haemophilus		2
Lachnospira		3
Lachnospiraceae						x	1	1
Lactobacillus							2
Lactobacillus acidophilus	1			X			1
Prevotella	1	2	x	X			1
Streptococcus mitis	2
Veillonella	2

## Sheet: Supplementary Table 1 (Taxa)
						Corrected names underlined		Type 1 Diabetes	Type 1 Diabetes	Type 2 Diabetes	Type 2 Diabetes
Kingdom	Phylum	Class	Order	Family	Genus	Species	Taxa	Reduced	Elevated	Reduced	Elevated
Archaea	Euryarchaeota	Methanobacteria	Methanobacteriales	Methanobacteriaceae	Methanobrevibacter		Methanobrevibacter				1
Archaea	Euryarchaeota	Methanobacteria	Methanobacteriales	Methanobacteriaceae	Methanosphaera		Methanosphaera			1
Bacteria	Actinobacteria	Actinobacteria	Bifidobacteriales	Bifidobacteriaceae	Bifidobacterium		Bifidobacterium	1	2
Bacteria	Actinobacteria	Actinobacteria	Bifidobacteriales	Bifidobacteriaceae	Bifidobacterium	Bifidobacterium adolescentis	Bifidobacterium adolescentis			1
Bacteria	Actinobacteria	Actinobacteria	Bifidobacteriales	Bifidobacteriaceae	Bifidobacterium	Bifidobacterium animalis	Bifidobacterium animalis		1
Bacteria	Actinobacteria	Actinobacteria	Bifidobacteriales	Bifidobacteriaceae	Bifidobacterium	Bifidobacterium dentium	Bifidobacterium dentium	1
Bacteria	Actinobacteria	Actinobacteria	Bifidobacteriales	Bifidobacteriaceae	Bifidobacterium	Bifidobacterium longum	Bifidobacterium longum		1
Bacteria	Actinobacteria	Actinobacteria	Bifidobacteriales	Bifidobacteriaceae	Bifidobacterium	Bifidobacterium pseudocatenulatum	Bifidobacterium pseudocatenulatum		1
Bacteria	Actinobacteria	Coriobacteriia	Coriobacteriales	Atopobiaceae	Atopobium		Atopobium			1
Bacteria	Actinobacteria	Coriobacteriia	Eggerthellales	Eggerthellaceae	Eggerthella	Eggerthella lenta	Eggerthella lenta				1
Bacteria	Bacteroidetes	Bacteroidia	Bacteroidales	Rikenellaceae	Alistipes	Alistipes	Alistipes	1			1
Bacteria	Bacteroidetes	Bacteroidia	Bacteroidales	Rikenellaceae	Alistipes	Alistipes shahii	Alistipes shahii		1
Bacteria	Bacteroidetes	Bacteroidia	Bacteroidales	Bacteroidaceae	Bacteroides		Bacteroides		4
Bacteria	Bacteroidetes	Bacteroidia	Bacteroidales	Bacteroidaceae	Bacteroides	Bacteriodes uniformis	Bacteriodes uniformis		1
Bacteria	Bacteroidetes	Bacteroidia	Bacteroidales	Bacteroidaceae	Bacteroides	Bacteroides dorei	Bacteroides dorei		1
Bacteria	Bacteroidetes	Bacteroidia	Bacteroidales	Bacteroidaceae	Bacteroides	Bacteroides fragilis	Bacteroides fragilis	1	1
Bacteria	Bacteroidetes	Bacteroidia	Bacteroidales	Bacteroidaceae	Bacteroides	Bacteroides intestinalis	Bacteroides intestinalis				1
Bacteria	Bacteroidetes	Bacteroidia	Bacteroidales	Bacteroidaceae	Bacteroides	Bacteroides ovatus	Bacteroides ovatus		2
Bacteria	Bacteroidetes	Bacteroidia	Bacteroidales	Bacteroidaceae	Bacteroides	Bacteroides thetaiotaomicron	Bacteroides thetaiotaomicron	1	1
Bacteria	Bacteroidetes	Bacteroidia	Bacteroidales	Bacteroidaceae	Bacteroides	Bacteroides vulgatus	Bacteroides vulgatus	1	3
Bacteria	Bacteroidetes	Bacteroidia	Bacteroidales	Prevotellaceae	Prevotella		Prevotella	2	1	1	1
Bacteria	Bacteroidetes	Bacteroidia	Bacteroidales	Prevotellaceae	Prevotella	Prevotella copri	Prevotella copri			1
Bacteria	Bacteroidetes	Bacteroidia	Bacteroidales	Tannerellaceae	Parabacteroides		Parabacteroides				1
Bacteria	Chrysiogenetes	Chrysiogenetes	Chrysiogenales	Chrysiogenaceae	Desulfurispirillum	Desulfurispirillum indicum	Desulfurispirillum indicum			1
Bacteria	Firmicutes	Bacilli	Bacillales	Bacillalesincertaesedis	Gemella	Gemella sanguinis	Gemella sanguinis		1
Bacteria	Firmicutes	Bacilli	Bacillales	Staphylococcaceae	Staphylococcus		Staphylococcus	1
Bacteria	Firmicutes	Bacilli	Lactobacillales	Lactobacillaceae	Lactobacillus		Lactobacillus	2			2
Bacteria	Firmicutes	Bacilli	Lactobacillales	Lactobacillaceae	Lactobacillus	Lactobacillus acidophilus	Lactobacillus acidophilus		1		1
Bacteria	Firmicutes	Bacilli	Lactobacillales	Lactobacillaceae	Lactobacillus	Lactobacillus bulgaricus	Lactobacillus bulgaricus				1
Bacteria	Firmicutes	Bacilli	Lactobacillales	Lactobacillaceae	Lactobacillus	Lactobacillus gasseri	Lactobacillus gasseri				1
Bacteria	Firmicutes	Bacilli	Lactobacillales	Lactobacillaceae	Lactobacillus	Lactobacillus plantarum	Lactobacillus plantarum	1			1
Bacteria	Firmicutes	Bacilli	Lactobacillales	Lactobacillaceae	Lactobacillus	Lactobacillus reuteri	Lactobacillus reuteri				1
Bacteria	Firmicutes	Bacilli	Lactobacillales	Lactobacillaceae	Lactobacillus	Lactobacillus rhamnosus	Lactobacillus rhamnosus	1			1
Bacteria	Firmicutes	Bacilli	Lactobacillales	Lactobacillaceae	Lactobacillus	Lactobacillus ruminis	Lactobacillus ruminis				1
Bacteria	Firmicutes	Bacilli	Lactobacillales	Lactobacillaceae	Lactobacillus	Lactobacillus salivarius	Lactobacillus salivarius				1
Bacteria	Firmicutes	Bacilli	Lactobacillales	Streptococcaceae	Lactococcus	Lactococcus lactis	Lactococcus lactis	1
Bacteria	Firmicutes	Bacilli	Lactobacillales	Streptococcaceae	Streptococcus		Streptococcus		1
Bacteria	Firmicutes	Bacilli	Lactobacillales	Streptococcaceae	Streptococcus	Streptococcus mitis	Streptococcus mitis		2
Bacteria	Firmicutes	Bacilli	Lactobacillales	Streptococcaceae	Streptococcus	Streptococcus mutans	Streptococcus mutans				1
Bacteria	Firmicutes	Bacilli	Lactobacillales	Streptococcaceae	Streptococcus	Streptococcus oralis	Streptococcus oralis		1
Bacteria	Firmicutes	Bacilli	Lactobacillales	Streptococcaceae	Streptococcus	Streptococcus pneumoniae	Streptococcus pneumoniae		1
Bacteria	Firmicutes	Bacilli	Lactobacillales	Streptococcaceae	Streptococcus	Streptococcus thermophiles	Streptococcus thermophiles	1
Bacteria	Firmicutes	Clostridia	Clostridiales	Clostridiaceae	Clostridium		Clostridium		1
Bacteria	Firmicutes	Clostridia	Clostridiales	Clostridiaceae	Clostridium	Clostridium beijerinckii	Clostridium beijerinckii			1
Bacteria	Firmicutes	Clostridia	Clostridiales	Clostridiaceae	Clostridium	Clostridium botulinum	Clostridium botulinum			1
Bacteria	Firmicutes	Clostridia	Clostridiales	Clostridiaceae	Clostridium	Clostridium perfringens	Clostridium perfringens		1
Bacteria	Firmicutes	Clostridia	Clostridiales	Clostridiaceae	Hungatella	Hungatella hathewayi	Clostridium hathewayi				1
Bacteria	Firmicutes	Clostridia	Clostridiales	Eubacteriaceae	Eubacterium		Eubacterium			1
Bacteria	Firmicutes	Clostridia	Clostridiales	Eubacteriaceae	Eubacterium	Eubacterium eligens	Eubacterium eligens	1
Bacteria	Firmicutes	Clostridia	Clostridiales	Eubacteriaceae	Eubacterium	Eubacterium rectale	Eubacterium rectale	1		1
Bacteria	Firmicutes	Clostridia	Clostridiales	Hungateiclostridiaceae	Hungateiclostridium	Hungateiclostridium thermocellum	Clostridium thermocellum			1
Bacteria	Firmicutes	Clostridia	Clostridiales	Lachnospiraceae			Lachnospiraceae			1	1
Bacteria	Firmicutes	Clostridia	Clostridiales	Lachnospiraceae	Anaerocolumna	Anaerocolumna xylanovorans	Clostridium xylanovorans	1
Bacteria	Firmicutes	Clostridia	Clostridiales	Lachnospiraceae	Anaerostipes		Anaerostipes	1
Bacteria	Firmicutes	Clostridia	Clostridiales	Lachnospiraceae	Blautia		Blautia		3
Bacteria	Firmicutes	Clostridia	Clostridiales	Lachnospiraceae	Blautia	Blautia coccoides	Blautia coccoides	1		2
Bacteria	Firmicutes	Clostridia	Clostridiales	Lachnospiraceae	Clostridium cluster IV		Clostridium cluster IV	1
Bacteria	Firmicutes	Clostridia	Clostridiales	Lachnospiraceae	Clostridium cluster XIVa		Clostridium cluster XIVa	1
Bacteria	Firmicutes	Clostridia	Clostridiales	Lachnospiraceae	Lachnoclostridium	Lachnoclostridium boltae	Clostridium boltae				1
Bacteria	Firmicutes	Clostridia	Clostridiales	Lachnospiraceae	Lachnoclostridium	Lachnoclostridium clostridioforme	Clostridium clostridioforme				1
Bacteria	Firmicutes	Clostridia	Clostridiales	Lachnospiraceae	Lachnoclostridium	Lachnoclostridium symbiosum	Clostridium symbiosum				1
Bacteria	Firmicutes	Clostridia	Clostridiales	Lachnospiraceae	Lachnospira		Lachnospira	3
Bacteria	Firmicutes	Clostridia	Clostridiales	Lachnospiraceae	Roseburia		Roseburia	1			1
Bacteria	Firmicutes	Clostridia	Clostridiales	Lachnospiraceae	Roseburia	Roseburia faecis	Roseburia faecis	1
Bacteria	Firmicutes	Clostridia	Clostridiales	Lachnospiraceae	Roseburia	Roseburia hominis	Roseburia hominis		1
Bacteria	Firmicutes	Clostridia	Clostridiales	Lachnospiraceae	Roseburia	Roseburia intestinalis	Roseburia intestinalis			1
Bacteria	Firmicutes	Clostridia	Clostridiales	Lachnospiraceae	Roseburia	Roseburia Inulinivorans	Roseburia Inulinivorans			1
Bacteria	Firmicutes	Clostridia	Clostridiales	Ruminococcaceae	Acetanaerobacterium	Acetanaerobacterium elongatum	Acetanaerobacterium elongatum	1
Bacteria	Firmicutes	Clostridia	Clostridiales	Ruminococcaceae	Clostridium	Clostridium leptum	Clostridium leptum			1
Bacteria	Firmicutes	Clostridia	Clostridiales	Ruminococcaceae	Faecalibacterium		Faecalibacterium	1
Bacteria	Firmicutes	Clostridia	Clostridiales	Ruminococcaceae	Faecalibacterium	Faecalibacterium prausnitzii	Faecalibacterium prausnitzii	1		2
Bacteria	Firmicutes	Clostridia	Clostridiales	Ruminococcaceae	Ruminococcus		Ruminococcus		1
Bacteria	Firmicutes	Clostridia	Clostridiales	Ruminococcaceae	Subdoligranulum		Subdoligranulum				1
Bacteria	Firmicutes	Erysipelotrichia	Erysipelotrichales	Erysipelotrichaceae			Erysipelotrichaceae			1
Bacteria	Firmicutes	Erysipelotrichia	Erysipelotrichales	Erysipelotrichaceae	Erysipelatoclostridium	Erysipelatoclostridium ramosum	Clostridium ramosum				1
Bacteria	Firmicutes	Negativicutes	Acidaminococcales	Acidaminococcaceae	Acidaminococcus		Acidaminococcus	3
Bacteria	Firmicutes	Negativicutes	Acidaminococcales	Acidaminococcaceae	Succiniclasticum		Succiniclasticum		1
Bacteria	Firmicutes	Negativicutes	Selenomonadales	Selenomonadaceae	Megamonas		Megamonas	1
Bacteria	Firmicutes	Negativicutes	Veillonellales	Veillonellaceae	Dialister		Dialister	2
Bacteria	Firmicutes	Negativicutes	Veillonellales	Veillonellaceae	Dialister	Dialister invisus	Dialister invisus		1
Bacteria	Firmicutes	Negativicutes	Veillonellales	Veillonellaceae	Veillonella		Veillonella		2
Bacteria	Proteobacteria	Alphaproteobacteria	Rhodospirillales	Rhodospirillaceae	Thalassospira		Thalassospira		1
Bacteria	Proteobacteria	Betaproteobacteria	Burkholderiales	Sutterellaceae	Sutterella		Sutterella		1
Bacteria	Proteobacteria	Gammaproteobacteria	Enterobacterales	Enterobacteriaceae			Enterobacteriaceae		1
Bacteria	Proteobacteria	Gammaproteobacteria	Enterobacterales	Enterobacteriaceae	Enterobacter		Enterobacter		1
Bacteria	Proteobacteria	Gammaproteobacteria	Enterobacterales	Enterobacteriaceae	Escherichia	Escherichia coli	Escherichia coli				1
Bacteria	Proteobacteria	Gammaproteobacteria	Pasteurellales	Pasteurellaceae	Haemophilus		Haemophilus	2
Bacteria	Proteobacteria	Gammaproteobacteria	Pasteurellales	Pasteurellaceae	Haemophilus	Haemophilus parainfluenzae	Haemophilus parainfluenzae			1
Bacteria	Synergistetes	Synergistia	Synergistales	Synergistaceae	Pyramidobacter		Pyramidobacter piscolens			1
Bacteria	Firmicutes	Tissierellia	Tissierellales	Peptoniphilaceae	Peptoniphilus	Peptoniphilus gorbachii	Peptoniphilus gorbachii	1
Bacteria	Verrucomicrobia	Verrucomicrobiae	Verrucomicrobiales	Akkermansiaceae	Akkermansia	Akkermansia muciniphila	Akkermansia muciniphila				1
Fungi	Ascomycota	Saccharomycetes	Saccharomycetales	Debaryomycetaceae	Candida	Candida albicans	Candida albicans		1

## Sheet: Supplementary Table 2 (Genus)
Bacterial taxa	Type 1 Diabetes			Shared		Type 2 Diabetes
	Elevated	Reduced	Conflicting	Elevated	Reduced	Conflicting	Elevated	Reduced
Archaea						x	1	1
Bacteria	40	41	x			x	21	26
Actinobacteria	2	5	x			x	2	1
Actinobacteria	2	5	x				1
Bifidobacteriales	2	5	x				1
Bifidobacteriaceae	2	5	x				1
Bifidobacterium	2	5	x				1
Coriobacteriia						x	1	1
Coriobacteriales							1
Eggerthellales								1
Bacteroidetes	6	15	x			x	2	4
Bacteroidia	6	15	x			x	2	4
Bacteroidales	6	15	x			x	2	4
Bacteroidaceae	3	13	x					1
Bacteroides	3	13	x					1
Prevotellaceae	2	1	x			x	2	1
Prevotella	2	1	x			x	2	1
Tannerellaceae								1
Rikenellaceae	1	1	x					1
Alistipes	1	1	x					1
Chrysiogenetes							1
Firmicutes	29	18	x			x	14	19
Bacilli	7	7	x					11
Bacillales	1	1	x
Bacillalesincertaesedis		1
Staphylococcaceae	1
Lactobacillales	6	6	x					11
Lactobacillaceae	4	1	x					10
Lactobacillus	4	1	x					10
Streptococcaceae	2	5	x					1
Lactococcus	1
Streptococcus	1	5	x					1
Clostridia	15	7	x			x	13	7
Clostridiales	15	7	x			x	13	7
Clostridiaceae		2				x	2	1
Clostridium		2					2
Hungatella								1
Eubacteriaceae	2			X			2
Eubacterium	2			X			2
Hungateiclostridiaceae							1
Lachnospiraceae	10	4	x			x	5	5
						x	1	1
Anaerocolumna	1
Anaerostipes	1
Blautia	1	3	x				2
Clostridium cluster IV	1
Clostridium cluster XIVa	1
Lachnoclostridium								3
Lachnospira	3
Roseburia	2	1	x			x	2	1
Ruminococcaceae	3	1	x			x	3	1
Acetanaerobacterium	1
Clostridium							1
Faecalibacterium	2			X			2
Ruminococcus		1
Subdoligranulum								1
Erysipelotrichia						x	1	1
Erysipelotrichales						x	1	1
Erysipelotrichaceae						x	1	1
							1
Erysipelatoclostridium								1
Negativicutes	6	4	x
Acidaminococcales	3	1	x
Acidaminococcaceae	3	1	x
Acidaminococcus	3
Succiniclasticum		1
Selenomonadales	1
Veillonellales	2	3	x
Veillonellaceae	2	3	x
Dialister	2	1	x
Veillonella		2
Tissierellia	1
Proteobacteria	2	4	x			x	1	1
Alphaproteobacteria		1
Betaproteobacteria		1
Gammaproteobacteria	2	2	x			x	1	1
Enterobacterales		2			X			1
Enterobacteriaceae		2			X			1
		1
Enterobacter		1
Escherichia								1
Pasteurellales	2			X			1
Pasteurellaceae	2			X			1
Haemophilus	2			X			1
Synergistetes							1
Verrucomicrobia								1
Fungi		1

## Sheet: Supplementary Table 3 (Species)
Bacterial taxa	Type 1 Diabetes			Shared		Type 2 Diabetes
	Elevated	Reduced	Conflicting	Elevated	Reduced	Conflicting	Elevated	Reduced
Archaea						x	1	1
Bacteria	40	41	x			x	21	26
Actinobacteria	2	5	x			x	2	1
Actinobacteria	2	5	x				1
Bifidobacteriales	2	5	x				1
Bifidobacteriaceae	2	5	x				1
Bifidobacterium	2	5	x				1
Coriobacteriia						x	1	1
Coriobacteriales							1
Eggerthellales								1
Bacteroidetes	6	15	x			x	2	4
Bacteroidia	6	15	x			x	2	4
Bacteroidales	6	15	x			x	2	4
Bacteroidaceae	3	13	x					1
Bacteroides	3	13	x					1
Bacteriodes uniformis		1
Bacteroides dorei		1
Bacteroides fragilis	1	1	x
Bacteroides intestinalis								1
Bacteroides ovatus		2
Bacteroides thetaiotaomicron	1	1	x
Bacteroides vulgatus	1	3	x
		4
Prevotellaceae	2	1	x			x	2	1
Prevotella	2	1	x			x	2	1
	2	1	x			x	1	1
Prevotella copri							1
Tannerellaceae								1
Rikenellaceae	1	1	x					1
Alistipes	1	1	x					1
Alistipes	1							1
Alistipes shahii		1
Chrysiogenetes							1
Firmicutes	29	18	x			x	14	19
Bacilli	7	7	x					11
Bacillales	1	1	x
Bacillalesincertaesedis		1
Staphylococcaceae	1
Lactobacillales	6	6	x					11
Lactobacillaceae	4	1	x					10
Lactobacillus	4	1	x					10
	2							2
Lactobacillus acidophilus		1			X			1
Lactobacillus bulgaricus								1
Lactobacillus gasseri								1
Lactobacillus plantarum	1							1
Lactobacillus reuteri								1
Lactobacillus rhamnosus	1							1
Lactobacillus ruminis								1
Lactobacillus salivarius								1
Streptococcaceae	2	5	x					1
Lactococcus	1
Lactococcus lactis	1
Streptococcus	1	5	x					1
		1
Streptococcus mitis		2
Streptococcus mutans								1
Streptococcus oralis		1
Streptococcus pneumoniae		1
Streptococcus thermophiles	1
Clostridia	15	7	x			x	13	7
Clostridiales	15	7	x			x	13	7
Clostridiaceae		2				x	2	1
Clostridium		2					2
		1
Clostridium beijerinckii							1
Clostridium botulinum							1
Clostridium perfringens		1
Hungatella								1
Hungatella hathewayi								1
Eubacteriaceae	2			X			2
Eubacterium	2			X			2
							1
Eubacterium eligens	1
Eubacterium rectale	1			X			1
Hungateiclostridiaceae							1
Lachnospiraceae	10	4	x			x	5	5
						x	1	1
Anaerocolumna	1
Anaerocolumna xylanovorans	1
Anaerostipes	1
	1
Blautia	1	3	x				2
		3
Blautia coccoides	1			X			2
Clostridium cluster IV	1
Clostridium cluster XIVa	1
Lachnoclostridium								3
Lachnoclostridium boltae								1
Lachnoclostridium clostridioforme								1
Lachnoclostridium symbiosum								1
Lachnospira	3
	3
Roseburia	2	1	x			x	2	1
	1							1
Roseburia faecis	1
Roseburia hominis		1
Roseburia intestinalis							1
Roseburia Inulinivorans							1
Ruminococcaceae	3	1	x			x	3	1
Acetanaerobacterium	1
Acetanaerobacterium elongatum	1
Clostridium							1
Clostridium leptum							1
Faecalibacterium	2			X			2
	1
Faecalibacterium prausnitzii	1			X			2
Ruminococcus		1
		1
Subdoligranulum								1
								1
Erysipelotrichia						x	1	1
Erysipelotrichales						x	1	1
Erysipelotrichaceae						x	1	1
Erysipelatoclostridium								1
Erysipelatoclostridium ramosum								1
Negativicutes	6	4	x
Acidaminococcales	3	1	x
Acidaminococcaceae	3	1	x
Acidaminococcus	3
	3
Succiniclasticum		1
		1
Selenomonadales	1
Veillonellales	2	3	x
Veillonellaceae	2	3	x
Dialister	2	1	x
	2
Dialister invisus		1
Veillonella		2
		2
Tissierellia	1
Proteobacteria	2	4	x			x	1	1
Alphaproteobacteria		1
Betaproteobacteria		1
Gammaproteobacteria	2	2	x			x	1	1
Enterobacterales		2			X			1
Enterobacteriaceae		2			X			1
Enterobacter		1
		1
Escherichia								1
Escherichia coli								1
Pasteurellales	2			X			1
Pasteurellaceae	2			X			1
Haemophilus	2			X			1
	2
Haemophilus parainfluenzae							1
Synergistetes							1
Verrucomicrobia								1
Fungi		1
